# Supplementary material for: Aberrant epigenetic regulation in clear cell sarcoma of the kidney featuring distinct DNA hypermethylation and EZH2 overexpression
Source: Oncotarget. 2016 Feb 3;7(10):11127–36. doi: 10.18632/oncotarget.7152 (PMC4905462; doi:10.18632/oncotarget.7152)
Supplement: Supplementary file 2 [file oncotarget-07-11127-s002.xlsx]

## Sheet: Metylering CCSK vs REST_1435062
Supplementary Table 1: Enriched signalling pathways associated with highly methylated genes in CCSK compared to Wilms tumor, normal adult kidney and normal fetal kidney (FDR q-val < 0.2)
NAME	SIZE	ES	NES	NOM p-val	FDR q-val	FWER p-val	RANK AT MAX	LEADING EDGE
CELL_CELL_ADHESION	69	0.571094	1.75389	0	0.101339	0.272	3114	tags=49%, list=22%, signal=63%
ANATOMICAL_STRUCTURE_MORPHOGENESIS	316	0.452896	1.73403	0	0.0838404	0.308	2420	tags=30%, list=17%, signal=35%
GLYCEROPHOSPHOLIPID_BIOSYNTHETIC_PROCESS	24	0.605953	1.72837	0	0.07574	0.316	428	tags=17%, list=3%, signal=17%
ORGAN_DEVELOPMENT	470	0.422576	1.66139	0	0.113814	0.489	2552	tags=30%, list=18%, signal=35%
CELL_MIGRATION	79	0.472068	1.6341	0	0.104593	0.56	2522	tags=33%, list=18%, signal=40%
NEGATIVE_REGULATION_OF_CELL_PROLIFERATION	136	0.414476	1.59423	0	0.114583	0.676	2689	tags=29%, list=19%, signal=35%
CELL_PROLIFERATION_GO_0008283	434	0.384025	1.59408	0	0.111835	0.677	2689	tags=26%, list=19%, signal=31%
REGULATION_OF_CELL_PROLIFERATION	263	0.384468	1.55934	0	0.122341	0.743	2689	tags=27%, list=19%, signal=33%
PROTEIN_OLIGOMERIZATION	28	0.559326	1.77506	0.00192678	0.166755	0.209	695	tags=18%, list=5%, signal=19%
POSITIVE_REGULATION_OF_IMMUNE_SYSTEM_PROCESS	41	0.492173	1.76847	0.00194553	0.142416	0.229	4297	tags=49%, list=31%, signal=70%
MONOCARBOXYLIC_ACID_METABOLIC_PROCESS	73	0.463972	1.59184	0.00198413	0.10954	0.681	2204	tags=29%, list=16%, signal=34%
REGULATION_OF_TRANSPORT	54	0.462099	1.64804	0.00198807	0.109265	0.526	1726	tags=19%, list=12%, signal=21%
CELLULAR_LIPID_CATABOLIC_PROCESS	25	0.60387	1.74154	0.00201207	0.0830764	0.296	1600	tags=24%, list=12%, signal=27%
ENZYME_LINKED_RECEPTOR_PROTEIN_SIGNALING_PATHWAY	123	0.480541	1.65827	0.0020284	0.112078	0.497	2411	tags=31%, list=17%, signal=37%
ACTIN_FILAMENT_ORGANIZATION	18	0.674236	1.69218	0.00203252	0.0888988	0.403	2906	tags=56%, list=21%, signal=70%
TRANSMEMBRANE_RECEPTOR_PROTEIN_TYROSINE_KINASE_SIGNALING_PATHWAY	72	0.514025	1.63618	0.00203252	0.106016	0.554	2411	tags=36%, list=17%, signal=43%
NEURON_APOPTOSIS	16	0.663048	1.74745	0.00203666	0.0859028	0.281	1417	tags=31%, list=10%, signal=35%
MEMBRANE_LIPID_BIOSYNTHETIC_PROCESS	36	0.569867	1.70725	0.00208333	0.084669	0.359	840	tags=19%, list=6%, signal=21%
GLYCEROPHOSPHOLIPID_METABOLIC_PROCESS	32	0.540967	1.61984	0.00208768	0.110729	0.613	793	tags=16%, list=6%, signal=17%
REGULATION_OF_IMMUNE_SYSTEM_PROCESS	55	0.514531	1.76212	0.00389105	0.101334	0.244	4039	tags=47%, list=29%, signal=66%
FATTY_ACID_OXIDATION	17	0.650736	1.6722	0.00393701	0.106021	0.458	1600	tags=35%, list=12%, signal=40%
PHOSPHORYLATION	253	0.351366	1.42451	0.004	0.154045	0.922	2083	tags=17%, list=15%, signal=20%
REGULATION_OF_CELL_MIGRATION	22	0.651515	1.65241	0.00403226	0.108424	0.51	2411	tags=45%, list=17%, signal=55%
RESPONSE_TO_HYPOXIA	25	0.638691	1.73314	0.00404858	0.0777086	0.309	1795	tags=32%, list=13%, signal=37%
MUSCLE_DEVELOPMENT	77	0.438606	1.60016	0.00406504	0.112899	0.66	1166	tags=17%, list=8%, signal=18%
SENSORY_PERCEPTION	148	0.435994	1.64651	0.00437637	0.107002	0.532	2762	tags=28%, list=20%, signal=35%
MEMBRANE_ORGANIZATION_AND_BIOGENESIS	112	0.399964	1.55878	0.00596422	0.11842	0.743	2390	tags=24%, list=17%, signal=29%
LIPID_CATABOLIC_PROCESS	28	0.568271	1.69911	0.00606061	0.0866171	0.377	1600	tags=21%, list=12%, signal=24%
SODIUM_ION_TRANSPORT	17	0.617538	1.74918	0.00616016	0.0944443	0.278	642	tags=18%, list=5%, signal=18%
VASCULATURE_DEVELOPMENT	50	0.484523	1.58961	0.00616016	0.109293	0.683	2671	tags=36%, list=19%, signal=44%
MONOVALENT_INORGANIC_CATION_TRANSPORT	83	0.483878	1.60427	0.00617284	0.114934	0.653	1317	tags=20%, list=9%, signal=22%
RESPONSE_TO_CHEMICAL_STIMULUS	265	0.350327	1.47783	0.00618557	0.135955	0.877	2867	tags=25%, list=21%, signal=31%
EPIDERMAL_GROWTH_FACTOR_RECEPTOR_SIGNALING_PATHWAY	18	0.673836	1.64436	0.00784314	0.104591	0.533	2411	tags=56%, list=17%, signal=67%
POSITIVE_REGULATION_OF_NUCLEOBASENUCLEOSIDENUCLEOTIDE_AND_NUCLEIC_ACID_METABOLIC_PROCESS	115	0.398325	1.487	0.00790514	0.133121	0.867	2257	tags=23%, list=16%, signal=28%
LIPID_BIOSYNTHETIC_PROCESS	75	0.455839	1.54825	0.00798403	0.111556	0.759	2258	tags=23%, list=16%, signal=27%
REGULATION_OF_MULTICELLULAR_ORGANISMAL_PROCESS	124	0.395655	1.62649	0.00809717	0.106589	0.582	3461	tags=35%, list=25%, signal=47%
FATTY_ACID_METABOLIC_PROCESS	52	0.449167	1.4864	0.00809717	0.132453	0.867	1649	tags=23%, list=12%, signal=26%
ANATOMICAL_STRUCTURE_FORMATION	50	0.510372	1.5896	0.00824742	0.106831	0.683	2671	tags=42%, list=19%, signal=52%
REGULATION_OF_BIOLOGICAL_QUALITY	333	0.338035	1.44115	0.00824742	0.149863	0.908	3042	tags=29%, list=22%, signal=36%
POSITIVE_REGULATION_OF_METABOLIC_PROCESS	185	0.361899	1.45625	0.00826446	0.142978	0.894	2257	tags=21%, list=16%, signal=24%
PROTEIN_AMINO_ACID_PHOSPHORYLATION	225	0.348885	1.40019	0.01	0.161298	0.938	2083	tags=17%, list=15%, signal=20%
METAL_ION_TRANSPORT	106	0.476356	1.61949	0.0100806	0.10781	0.614	2985	tags=35%, list=22%, signal=44%
ANGIOGENESIS	43	0.498922	1.55517	0.0102459	0.11403	0.746	2671	tags=37%, list=19%, signal=46%
POSITIVE_REGULATION_OF_CELLULAR_METABOLIC_PROCESS	180	0.368061	1.47147	0.0102669	0.138952	0.879	2257	tags=21%, list=16%, signal=25%
PATTERN_SPECIFICATION_PROCESS	23	0.612335	1.61049	0.0103306	0.111309	0.636	2411	tags=48%, list=17%, signal=58%
PROTEIN_HOMOOLIGOMERIZATION	17	0.601378	1.59188	0.0117878	0.112188	0.681	695	tags=24%, list=5%, signal=25%
CELLULAR_LIPID_METABOLIC_PROCESS	195	0.367672	1.46991	0.0118343	0.139399	0.884	2702	tags=22%, list=19%, signal=27%
REGULATION_OF_PHOSPHORYLATION	43	0.455026	1.55669	0.0120724	0.116148	0.745	2411	tags=28%, list=17%, signal=34%
ACTIN_FILAMENT_BASED_PROCESS	91	0.430624	1.50024	0.0121457	0.124274	0.846	2906	tags=33%, list=21%, signal=41%
DETECTION_OF_ABIOTIC_STIMULUS	16	0.71679	1.76389	0.0121704	0.119227	0.239	1173	tags=25%, list=8%, signal=27%
POSITIVE_REGULATION_OF_TRANSCRIPTION	105	0.390768	1.46352	0.0135659	0.14031	0.891	2257	tags=23%, list=16%, signal=27%
NEGATIVE_REGULATION_OF_TRANSPORT	15	0.610879	1.60322	0.0138614	0.112664	0.653	2676	tags=33%, list=19%, signal=41%
POSITIVE_REGULATION_OF_MULTICELLULAR_ORGANISMAL_PROCESS	52	0.446838	1.63958	0.0139165	0.105295	0.543	3328	tags=37%, list=24%, signal=48%
ACTIN_CYTOSKELETON_ORGANIZATION_AND_BIOGENESIS	82	0.43234	1.48451	0.0139165	0.133003	0.868	2906	tags=34%, list=21%, signal=43%
REGULATION_OF_SECRETION	28	0.542062	1.54237	0.0139721	0.115129	0.773	2981	tags=39%, list=21%, signal=50%
CHROMATIN_ASSEMBLY_OR_DISASSEMBLY	21	0.561383	1.63083	0.0141414	0.105169	0.572	870	tags=14%, list=6%, signal=15%
REGULATION_OF_ANGIOGENESIS	24	0.54124	1.52468	0.0143737	0.114031	0.811	2506	tags=33%, list=18%, signal=41%
SKELETAL_DEVELOPMENT	89	0.44943	1.52102	0.0147679	0.111631	0.818	2073	tags=31%, list=15%, signal=37%
NITROGEN_COMPOUND_BIOSYNTHETIC_PROCESS	22	0.579498	1.61362	0.015873	0.111047	0.631	2102	tags=36%, list=15%, signal=43%
REGULATION_OF_PEPTIDYL_TYROSINE_PHOSPHORYLATION	17	0.567061	1.58604	0.0161616	0.106593	0.691	1151	tags=24%, list=8%, signal=26%
AMINE_TRANSPORT	35	0.531098	1.55902	0.0162272	0.120496	0.743	1716	tags=29%, list=12%, signal=33%
DETECTION_OF_STIMULUS	34	0.589033	1.72331	0.0163265	0.074594	0.327	3616	tags=41%, list=26%, signal=56%
CELL_CELL_SIGNALING	355	0.389642	1.53677	0.0168421	0.114576	0.785	2389	tags=23%, list=17%, signal=27%
SYSTEM_PROCESS	466	0.392596	1.5371	0.0172043	0.115843	0.782	2985	tags=31%, list=22%, signal=38%
ORGANIC_ACID_METABOLIC_PROCESS	151	0.409279	1.46379	0.0176817	0.141357	0.891	2330	tags=27%, list=17%, signal=32%
PROTEIN_SECRETION	23	0.585032	1.57571	0.0177165	0.113457	0.709	2814	tags=39%, list=20%, signal=49%
OXYGEN_AND_REACTIVE_OXYGEN_SPECIES_METABOLIC_PROCESS	18	0.617135	1.54839	0.0184426	0.113311	0.759	2274	tags=50%, list=16%, signal=60%
ION_TRANSPORT	162	0.447618	1.56063	0.018711	0.123297	0.743	3048	tags=34%, list=22%, signal=43%
G_PROTEIN_COUPLED_RECEPTOR_PROTEIN_SIGNALING_PATHWAY	292	0.40867	1.53109	0.0187891	0.11533	0.797	2919	tags=33%, list=21%, signal=40%
CARBOXYLIC_ACID_METABOLIC_PROCESS	150	0.39993	1.43286	0.0197239	0.15086	0.917	2559	tags=29%, list=18%, signal=35%
HISTONE_MODIFICATION	15	0.670668	1.58634	0.0203666	0.108807	0.691	2510	tags=47%, list=18%, signal=57%
DETECTION_OF_EXTERNAL_STIMULUS	16	0.635206	1.59757	0.0205761	0.112822	0.664	3328	tags=38%, list=24%, signal=49%
MYELOID_CELL_DIFFERENTIATION	29	0.485498	1.55699	0.0206186	0.117947	0.744	2635	tags=38%, list=19%, signal=47%
CARBOHYDRATE_METABOLIC_PROCESS	149	0.3797	1.43602	0.02079	0.148581	0.917	2651	tags=28%, list=19%, signal=34%
HEART_DEVELOPMENT	31	0.532363	1.57676	0.0224033	0.11476	0.709	2411	tags=39%, list=17%, signal=47%
ACTIVATION_OF_IMMUNE_RESPONSE	15	0.590522	1.65722	0.023622	0.108442	0.501	4039	tags=47%, list=29%, signal=66%
GENERATION_OF_NEURONS	65	0.403996	1.45614	0.0239044	0.141817	0.894	2107	tags=22%, list=15%, signal=25%
NERVOUS_SYSTEM_DEVELOPMENT	301	0.36846	1.42368	0.0255319	0.153594	0.922	2107	tags=23%, list=15%, signal=26%
CHROMATIN_MODIFICATION	39	0.516679	1.52155	0.0265306	0.112702	0.818	1578	tags=26%, list=11%, signal=29%
PHOSPHOLIPID_METABOLIC_PROCESS	54	0.470507	1.5715	0.0266393	0.115726	0.719	793	tags=13%, list=6%, signal=14%
ALCOHOL_METABOLIC_PROCESS	69	0.397242	1.44107	0.027027	0.148744	0.908	3113	tags=33%, list=22%, signal=43%
REGULATION_OF_PROTEIN_MODIFICATION_PROCESS	38	0.434231	1.4978	0.0271845	0.125408	0.85	1151	tags=16%, list=8%, signal=17%
NEGATIVE_REGULATION_OF_DEVELOPMENTAL_PROCESS	172	0.350042	1.38877	0.0277778	0.166389	0.944	2452	tags=27%, list=18%, signal=32%
DI___TRI_VALENT_INORGANIC_CATION_TRANSPORT	28	0.525611	1.52282	0.0283401	0.113066	0.814	3164	tags=39%, list=23%, signal=51%
NEGATIVE_REGULATION_OF_CELL_ADHESION	15	0.569943	1.55595	0.0283976	0.115093	0.746	982	tags=27%, list=7%, signal=29%
CATION_TRANSPORT	131	0.440813	1.54977	0.0284553	0.114048	0.755	3025	tags=32%, list=22%, signal=41%
EMBRYONIC_DEVELOPMENT	46	0.492574	1.5352	0.0285714	0.114902	0.79	2548	tags=39%, list=18%, signal=48%
MEIOTIC_CELL_CYCLE	24	0.514335	1.55061	0.0290698	0.115206	0.754	1464	tags=17%, list=11%, signal=19%
NEUROLOGICAL_SYSTEM_PROCESS	310	0.386614	1.4806	0.0295359	0.134123	0.872	2985	tags=29%, list=22%, signal=36%
REGULATION_OF_PROTEIN_KINASE_ACTIVITY	126	0.394745	1.42067	0.0295858	0.150932	0.924	2411	tags=25%, list=17%, signal=30%
POSITIVE_REGULATION_OF_CELL_PROLIFERATION	124	0.377059	1.43744	0.029703	0.152065	0.915	2448	tags=27%, list=18%, signal=32%
G_PROTEIN_SIGNALING_COUPLED_TO_CYCLIC_NUCLEOTIDE_SECOND_MESSENGER	94	0.464173	1.54152	0.03125	0.114292	0.778	2919	tags=39%, list=21%, signal=50%
DIGESTION	41	0.473728	1.52924	0.0317797	0.114084	0.799	2597	tags=24%, list=19%, signal=30%
CALCIUM_INDEPENDENT_CELL_CELL_ADHESION	19	0.639168	1.56218	0.0323887	0.123563	0.738	2104	tags=47%, list=15%, signal=56%
DEVELOPMENTAL_MATURATION	16	0.543693	1.50599	0.033195	0.120312	0.836	2866	tags=38%, list=21%, signal=47%
POSITIVE_REGULATION_OF_PROTEIN_MODIFICATION_PROCESS	27	0.449919	1.55219	0.0340681	0.115595	0.751	1151	tags=15%, list=8%, signal=16%
POSITIVE_REGULATION_OF_PHOSPHATE_METABOLIC_PROCESS	26	0.477766	1.52583	0.0343434	0.114483	0.807	2620	tags=31%, list=19%, signal=38%
POSITIVE_REGULATION_OF_PHOSPHORYLATION	24	0.492367	1.53966	0.036	0.114825	0.78	1795	tags=25%, list=13%, signal=29%
CARBOXYLIC_ACID_TRANSPORT	38	0.441718	1.43642	0.0363636	0.150672	0.915	1716	tags=24%, list=12%, signal=27%
PHOSPHOINOSITIDE_METABOLIC_PROCESS	23	0.53885	1.53015	0.0365854	0.114764	0.799	793	tags=17%, list=6%, signal=18%
RESPONSE_TO_HORMONE_STIMULUS	29	0.513124	1.46708	0.036961	0.141511	0.886	2692	tags=34%, list=19%, signal=43%
REGULATION_OF_TRANSFERASE_ACTIVITY	128	0.3881	1.39697	0.0372549	0.1626	0.938	2411	tags=25%, list=17%, signal=30%
REGULATION_OF_KINASE_ACTIVITY	128	0.3881	1.39697	0.0372549	0.163721	0.938	2411	tags=25%, list=17%, signal=30%
LIPID_METABOLIC_PROCESS	256	0.338418	1.3663	0.0381526	0.177689	0.95	2940	tags=23%, list=21%, signal=29%
ORGANIC_ACID_TRANSPORT	39	0.436871	1.43702	0.0383065	0.151197	0.915	3072	tags=38%, list=22%, signal=49%
SECOND_MESSENGER_MEDIATED_SIGNALING	135	0.442808	1.52096	0.0383838	0.11032	0.818	2919	tags=37%, list=21%, signal=46%
AMINO_ACID_TRANSPORT	24	0.508417	1.48274	0.040619	0.133572	0.871	1716	tags=25%, list=12%, signal=28%
SKELETAL_MUSCLE_DEVELOPMENT	28	0.52378	1.49471	0.0406504	0.12574	0.853	2107	tags=32%, list=15%, signal=38%
PHOSPHOINOSITIDE_BIOSYNTHETIC_PROCESS	19	0.544925	1.5237	0.0423387	0.113685	0.812	428	tags=16%, list=3%, signal=16%
NUCLEOTIDE_BIOSYNTHETIC_PROCESS	17	0.546202	1.52782	0.0431211	0.113924	0.805	2904	tags=41%, list=21%, signal=52%
TRANSCRIPTION_FROM_RNA_POLYMERASE_III_PROMOTER	17	0.5702	1.5116	0.0438931	0.116105	0.83	1215	tags=24%, list=9%, signal=26%
COFACTOR_METABOLIC_PROCESS	41	0.446014	1.42669	0.0440882	0.154216	0.921	2062	tags=22%, list=15%, signal=26%
CYTOSKELETON_ORGANIZATION_AND_BIOGENESIS	158	0.360609	1.35892	0.0441767	0.180508	0.951	2955	tags=27%, list=21%, signal=33%
DEVELOPMENT_OF_PRIMARY_SEXUAL_CHARACTERISTICS	24	0.507035	1.47493	0.045098	0.13803	0.877	706	tags=17%, list=5%, signal=18%
CYCLIC_NUCLEOTIDE_MEDIATED_SIGNALING	96	0.446678	1.4964	0.0451866	0.125293	0.851	2919	tags=39%, list=21%, signal=48%
POTASSIUM_ION_TRANSPORT	57	0.488823	1.46236	0.0468432	0.138857	0.891	1836	tags=26%, list=13%, signal=30%
CELLULAR_CARBOHYDRATE_METABOLIC_PROCESS	103	0.369947	1.36632	0.0472279	0.178764	0.95	2062	tags=21%, list=15%, signal=25%
REGULATION_OF_RNA_METABOLIC_PROCESS	370	0.34814	1.36908	0.0473373	0.177742	0.95	2290	tags=19%, list=17%, signal=22%
REGULATION_OF_SIGNAL_TRANSDUCTION	167	0.338019	1.36394	0.0481928	0.17814	0.95	2108	tags=20%, list=15%, signal=23%
REGULATION_OF_TRANSCRIPTION_FROM_RNA_POLYMERASE_II_PROMOTER	234	0.355457	1.37514	0.0487329	0.175468	0.947	1372	tags=15%, list=10%, signal=16%
SMALL_GTPASE_MEDIATED_SIGNAL_TRANSDUCTION	72	0.409013	1.41519	0.0488281	0.153364	0.927	2183	tags=22%, list=16%, signal=26%
STRIATED_MUSCLE_DEVELOPMENT	34	0.483444	1.45291	0.0488798	0.141462	0.898	2107	tags=29%, list=15%, signal=35%
POSITIVE_REGULATION_OF_IMMUNE_RESPONSE	25	0.467302	1.53286	0.0490566	0.115423	0.794	4039	tags=44%, list=29%, signal=62%
PROTEIN_AMINO_ACID_O_LINKED_GLYCOSYLATION	17	0.551402	1.51727	0.0493097	0.111971	0.821	1005	tags=18%, list=7%, signal=19%
REGULATION_OF_TRANSCRIPTIONDNA_DEPENDENT	365	0.348825	1.3743	0.0495049	0.174518	0.947	2290	tags=19%, list=17%, signal=22%
PROTEIN_AMINO_ACID_DEPHOSPHORYLATION	58	0.419676	1.44219	0.0498008	0.149653	0.907	3255	tags=34%, list=23%, signal=45%
CELL_PROJECTION_BIOGENESIS	17	0.533416	1.45859	0.0508806	0.141613	0.894	2279	tags=35%, list=16%, signal=42%
REGULATION_OF_BLOOD_PRESSURE	15	0.637365	1.46672	0.0526316	0.140457	0.887	2757	tags=60%, list=20%, signal=75%
NEURON_DIFFERENTIATION	60	0.388797	1.37795	0.0534653	0.173343	0.947	1745	tags=18%, list=13%, signal=21%
EXOCYTOSIS	20	0.472512	1.42116	0.0546875	0.151566	0.923	2119	tags=25%, list=15%, signal=29%
MEMBRANE_LIPID_METABOLIC_PROCESS	74	0.410462	1.41569	0.0555556	0.15388	0.926	840	tags=12%, list=6%, signal=13%
COVALENT_CHROMATIN_MODIFICATION	16	0.610772	1.47237	0.0572597	0.139328	0.879	2510	tags=44%, list=18%, signal=53%
POSITIVE_REGULATION_OF_TRANSPORT	17	0.548096	1.4546	0.0574257	0.140865	0.897	512	tags=18%, list=4%, signal=18%
RECEPTOR_MEDIATED_ENDOCYTOSIS	30	0.418557	1.38973	0.0582121	0.166471	0.944	1644	tags=23%, list=12%, signal=26%
CENTRAL_NERVOUS_SYSTEM_DEVELOPMENT	92	0.379553	1.3489	0.0584551	0.190582	0.956	1914	tags=24%, list=14%, signal=28%
REGULATION_OF_INTRACELLULAR_TRANSPORT	21	0.528627	1.42996	0.0585938	0.152632	0.919	3029	tags=43%, list=22%, signal=55%
ACTIN_POLYMERIZATION_AND_OR_DEPOLYMERIZATION	17	0.530994	1.42326	0.0607843	0.152805	0.923	2481	tags=41%, list=18%, signal=50%
CYTOKINE_AND_CHEMOKINE_MEDIATED_SIGNALING_PATHWAY	15	0.576812	1.46333	0.0627615	0.139143	0.891	645	tags=20%, list=5%, signal=21%
G_PROTEIN_SIGNALING_COUPLED_TO_IP3_SECOND_MESSENGERPHOSPHOLIPASE_C_ACTIVATING	38	0.478205	1.4271	0.0639175	0.154987	0.921	2834	tags=45%, list=20%, signal=56%
ESTABLISHMENT_AND_OR_MAINTENANCE_OF_CELL_POLARITY	18	0.514215	1.44504	0.064	0.147682	0.906	1422	tags=28%, list=10%, signal=31%
RESPONSE_TO_EXTERNAL_STIMULUS	266	0.308251	1.37144	0.0669371	0.176972	0.948	3505	tags=27%, list=25%, signal=36%
REGULATION_OF_LYMPHOCYTE_ACTIVATION	30	0.483235	1.46591	0.0670732	0.140219	0.887	3958	tags=47%, list=29%, signal=65%
ESTABLISHMENT_AND_OR_MAINTENANCE_OF_CHROMATIN_ARCHITECTURE	56	0.440337	1.39453	0.0681363	0.16316	0.939	1578	tags=20%, list=11%, signal=22%
IMMUNE_SYSTEM_PROCESS	281	0.354482	1.40293	0.0686275	0.161519	0.936	2815	tags=29%, list=20%, signal=35%
REGULATION_OF_HEART_CONTRACTION	21	0.474769	1.4464	0.06875	0.147562	0.904	3641	tags=43%, list=26%, signal=58%
IMMUNE_RESPONSE	206	0.370296	1.42489	0.0699029	0.154946	0.922	3328	tags=34%, list=24%, signal=45%
REGULATION_OF_DEFENSE_RESPONSE	16	0.502277	1.39332	0.0702479	0.163536	0.941	645	tags=19%, list=5%, signal=20%
PHOSPHOINOSITIDE_MEDIATED_SIGNALING	40	0.466156	1.42304	0.0717213	0.151916	0.923	2834	tags=43%, list=20%, signal=53%
ANTI_APOPTOSIS	106	0.362972	1.36299	0.0725191	0.17714	0.951	2452	tags=27%, list=18%, signal=33%
APOPTOTIC_PROGRAM	54	0.429698	1.3867	0.0753564	0.167628	0.944	1264	tags=17%, list=9%, signal=18%
DEFENSE_RESPONSE	226	0.313275	1.37432	0.0754352	0.175568	0.947	3826	tags=38%, list=28%, signal=51%
GROWTH	56	0.376929	1.34183	0.0758197	0.194589	0.957	2335	tags=20%, list=17%, signal=24%
LIPID_HOMEOSTASIS	15	0.500482	1.43626	0.0775348	0.149575	0.915	2907	tags=27%, list=21%, signal=34%
ANION_TRANSPORT	26	0.502284	1.40309	0.0780287	0.16253	0.936	3633	tags=58%, list=26%, signal=78%
BEHAVIOR	126	0.363765	1.36778	0.0788382	0.178348	0.95	3217	tags=27%, list=23%, signal=35%
LYMPHOCYTE_ACTIVATION	49	0.393108	1.40929	0.0831722	0.157629	0.932	4297	tags=51%, list=31%, signal=74%
REGULATION_OF_IMMUNE_RESPONSE	28	0.436376	1.45499	0.0831758	0.141721	0.896	4039	tags=39%, list=29%, signal=55%
SYNAPTIC_TRANSMISSION	149	0.377589	1.33787	0.083682	0.197514	0.958	2626	tags=25%, list=19%, signal=30%
RESPONSE_TO_EXTRACELLULAR_STIMULUS	25	0.501522	1.4192	0.0841683	0.151242	0.925	1342	tags=16%, list=10%, signal=18%
G_PROTEIN_SIGNALING_COUPLED_TO_CAMP_NUCLEOTIDE_SECOND_MESSENGER	60	0.422775	1.40157	0.0844794	0.161925	0.937	2919	tags=38%, list=21%, signal=48%
CYTOKINE_PRODUCTION	54	0.399545	1.36979	0.0849421	0.178066	0.949	3288	tags=39%, list=24%, signal=51%
REGULATION_OF_CELL_ADHESION	31	0.425682	1.33768	0.0858283	0.196631	0.958	2597	tags=35%, list=19%, signal=44%
RESPONSE_TO_LIGHT_STIMULUS	39	0.403241	1.365	0.0875486	0.178088	0.95	1905	tags=15%, list=14%, signal=18%
MESODERM_DEVELOPMENT	18	0.563435	1.42275	0.0890269	0.151033	0.923	2548	tags=44%, list=18%, signal=54%
REGULATION_OF_MUSCLE_CONTRACTION	19	0.462089	1.40053	0.090535	0.162007	0.938	2875	tags=37%, list=21%, signal=46%
PEPTIDYL_TYROSINE_PHOSPHORYLATION	26	0.436486	1.38595	0.0912548	0.167314	0.944	2411	tags=27%, list=17%, signal=33%
POSITIVE_REGULATION_OF_HYDROLASE_ACTIVITY	45	0.404865	1.3456	0.0945674	0.191147	0.956	2729	tags=31%, list=20%, signal=39%
CAMP_MEDIATED_SIGNALING	61	0.408914	1.36369	0.0968379	0.177396	0.951	2919	tags=38%, list=21%, signal=48%
INNATE_IMMUNE_RESPONSE	20	0.523074	1.39681	0.0972222	0.161688	0.938	3749	tags=60%, list=27%, signal=82%
IMMUNE_EFFECTOR_PROCESS	32	0.372279	1.4091	0.0973783	0.156627	0.932	599	tags=9%, list=4%, signal=10%
CELLULAR_COMPONENT_DISASSEMBLY	30	0.47285	1.35489	0.0983607	0.184187	0.954	982	tags=20%, list=7%, signal=21%
T_CELL_ACTIVATION	34	0.439081	1.41161	0.10297	0.15619	0.931	4297	tags=50%, list=31%, signal=72%
LIPID_TRANSPORT	26	0.440763	1.38284	0.109278	0.169645	0.946	2907	tags=23%, list=21%, signal=29%
PEPTIDYL_TYROSINE_MODIFICATION	28	0.415206	1.34048	0.110236	0.195428	0.958	2411	tags=25%, list=17%, signal=30%
RESPONSE_TO_NUTRIENT_LEVELS	23	0.510201	1.38039	0.114519	0.17154	0.946	1342	tags=17%, list=10%, signal=19%
REGULATION_OF_NUCLEOCYTOPLASMIC_TRANSPORT	18	0.51096	1.34764	0.12381	0.189956	0.956	1726	tags=28%, list=12%, signal=32%
REGULATION_OF_T_CELL_ACTIVATION	23	0.457515	1.34829	0.148728	0.190146	0.956	3958	tags=43%, list=29%, signal=61%
