# Supplementary material for: Aberrant epigenetic regulation in clear cell sarcoma of the kidney featuring distinct DNA hypermethylation and EZH2 overexpression
Source: Oncotarget. 2016 Feb 3;7(10):11127–36. doi: 10.18632/oncotarget.7152 (PMC4905462; doi:10.18632/oncotarget.7152)
Supplement: Supplementary file 3 [file oncotarget-07-11127-s003.xlsx]

## Sheet: Blad1
Supplementary table 2: Evaluation of EZH2 protein expression in different histological compartments in Wilms tumor
If the histological component was present in the specific tumor, the staining pattern was scored as
0 (< 10% positive cells), 1 (10-90% positive cells) or 2 (> 90% positive cells).
sample	Blastema	Epithelium	Stroma	Normal kidney	Follow-up (mo)	Outcome
WT4	1	1	0	0	120	NED
WT5		1	0	0	132	NED
WT9	2	1	0	0	11	DOD
WT10	2		0	0	13	DOD
WT11		0	0	0	276	NED
WT12	2	1	0	0	276	NED
WT13	0		0	0	276	NED
WT14	2	1	1	0	12	DOD
WT15	1	1	0	0	108	NED
WT17	2	1			132	NED
WT19	2			0	276	NED
WT20	1	1	0	0	60	NED
WT23		1	0		252	NED
WT27		0	0	0	60	NED
WT29	2		0		96	DOD
WT30			0	0	132	NED
WT41		1	0	0	276	NED
WT44			0	0	264	NED
WT45	2	1			60	DOC
WT46	2	0	0	0	11	DOD
WT47		1	0	0	168	NED
WT48		1	0		216	NED
WT49	2		0		120	NED
WT50	1				84	NED
WT51	1	1	0	0	120	NED
WT39	2	0	0	0	72	NED
WT52		1		0	104	NED
WT53	0		0	0	72	NED
WT43	1	1	0	0	180	NED
WT54	2	1	0		180	NED
WT55	2	2		0	108	DOD
WT56	1	0	0	0	108	NED
WT57	2	1	0	0	120	NED
