# Supplementary material for: Aberrant epigenetic regulation in clear cell sarcoma of the kidney featuring distinct DNA hypermethylation and EZH2 overexpression
Source: Oncotarget. 2016 Feb 3;7(10):11127–36. doi: 10.18632/oncotarget.7152 (PMC4905462; doi:10.18632/oncotarget.7152)
Supplement: Supplementary file 4 [file oncotarget-07-11127-s004.xlsx]

## Sheet: Blad1
Supplementary Table3: Case information
Samlpe	Type	Sex	Methylation array	Gene expression array	RNA sequencing	Wilms TMA	CCSK genomic state
CCSK1	CCSK	M	yes	yes	yes		BCOR-ITD
CCSK2	CCSK	M	yes	yes	yes		BCOR-ITD
CCSK3	CCSK	M	no	yes (duplicates)	no		N/A
CCSK5	CCSK	F	yes	yes	yes		BCOR-ITD
CCSK7	CCSK	M	yes	no	yes		BCOR-ITD
CCSK8	CCSK	M	no	yes	no		N/A
CCSK9	CCSK	M	yes	yes	yes		BCOR-ITD
CCSK11	CCSK	M	yes	yes	yes		YWHAE-NUTM2B/E fusion
CCSK12	CCSK	F	no	yes	no		N/A
CCSK13	CCSK	M	no	yes	no		N/A
CCSK14	CCSK	M	no	yes	no		N/A
CCSK15	CCSK	F	yes	no	yes		BCOR-ITD
CCSK16	CCSK	F	no	yes	no		N/A
CCSK17	CCSK	M	no	yes	no		N/A
CCSK18	CCSK	M	no	yes (duplicates)	no		N/A
CCSK19	CCSK	F	yes	yes (duplicates)	yes		BCOR-ITD
CCSK20	CCSK	M	no	yes	no		N/A
CCSK21	CCSK	F	yes	yes	yes		BCOR-ITD
CCSK22	CCSK	M	yes (duplicates)	yes	yes		BCOR-ITD
CCSK23	CCSK	M	yes	yes	yes		BCOR-ITD
CCSK24	CCSK	M	no	yes	no		N/A
CCSK25	CCSK	M	yes	yes	yes		BCOR-ITD
CCSK26	CCSK	M	yes	yes	yes		BCOR-ITD
CCSK27	CCSK	F	yes	yes	yes		BCOR-ITD
CCSK28	CCSK	M	yes	yes	yes		BCOR-ITD
CCSK29	CCSK	M	yes	yes	yes		YWHAE-NUTM2B/E fusion
CCSK30	CCSK	M	yes	yes	yes		BCOR-ITD
CCSK31	CCSK	M	yes	yes	yes		BCOR-ITD
CCSK34	CCSK	M	yes	yes	yes		BCOR-ITD
CCSK35	CCSK	F	yes	yes	yes		BCOR-ITD
CCSK36	CCSK	M	yes	yes	yes		BCOR-ITD
CCSK37	CCSK	M	yes	yes (duplicates)	yes		BCOR-ITD and TERT-IRX2 fusion
WT1	Wilms tumor	M	yes	no
WT2	Wilms tumor	F	yes	yes
WT3	Wilms tumor	M	yes	yes (duplicates)
WT4	Wilms tumor	M	no	yes		yes
WT5	Wilms tumor	F	no	yes		yes
WT6	Wilms tumor	F	no	yes (duplicates)
WT7	Wilms tumor	F	yes	yes
WT8	Wilms tumor	F	no	yes
WT9	Wilms tumor	F	yes	yes		yes
WT10	Wilms tumor	M	no	yes		yes
WT11	Wilms tumor	F	yes	yes		yes
WT12	Wilms tumor	F	no	yes		yes
WT13	Wilms tumor	F	no	yes		yes
WT14	Wilms tumor	M	no	yes		yes
WT15	Wilms tumor	M	no	yes		yes
WT16	Wilms tumor	F	yes	yes
WT17	Wilms tumor	M	yes	yes		yes
WT18	Wilms tumor	M	no	yes
WT19	Wilms tumor	M	no	yes		yes
WT20	Wilms tumor	M	yes	no		yes
WT21	Wilms tumor	F	yes	no
WT22	Wilms tumor	M	yes	no
WT23	Wilms tumor	F	yes	no		yes
WT24	Wilms tumor	N/A	yes	no
WT25	Wilms tumor	F	yes	no
WT26	Wilms tumor	N/A	yes	no
WT27	Wilms tumor	F	yes	no		yes
WT28	Wilms tumor	M	yes	no
WT29	Wilms tumor	F	yes	no		yes
WT30	Wilms tumor	M	yes	no		yes
WT31	Wilms tumor	M	yes	no
WT32	Wilms tumor	M	yes	no
WT33	Wilms tumor	M	yes	no
WT34	Wilms tumor	M	yes	no
WT35	Wilms tumor	F	yes	no
WT36	Wilms tumor	M	yes	no
WT37	Wilms tumor	F	yes	no
WT38	Wilms tumor	F	yes	no
WT39	Wilms tumor	M	yes	no		yes
WT40	Wilms tumor	N/A	yes	no
WT41	Wilms tumor	M	yes	no		yes
WT42	Wilms tumor	N/A	yes	no
WT43	Wilms tumor	F	yes	no		yes
WT44	Wilms tumor	M	no	no		yes
WT45	Wilms tumor	F	no	no		yes
WT46	Wilms tumor	F	no	no		yes
WT47	Wilms tumor	F	no	no		yes
WT48	Wilms tumor	F	no	no		yes
WT49	Wilms tumor	F	no	no		yes
WT50	Wilms tumor	M	no	no		yes
WT51	Wilms tumor	F	no	no		yes
WT52	Wilms tumor	N/A	no	no		yes
WT53	Wilms tumor	M	no	no		yes
WT54	Wilms tumor	M	no	no		yes
WT55	Wilms tumor	M	no	no		yes
WT56	Wilms tumor	F	no	no		yes
WT57	Wilms tumor	M	no	no		yes
FK1	Fetal kidney	F	yes (duplicates)
FK2	Fetal kidney	F	yes (duplicates)
FK3	Fetal kidney	M	yes (duplicates)
FK4	Fetal kidney	pooled M/F	yes (duplicates)
FKf	Fetal kidney	N/A		yes (duplicates)
FKm	Fetal kidney	N/A		yes (duplicates)
AK1	Adult kidney	N/A	yes (duplicates)	yes (duplicates)
AK2	Adult kidney	N/A	yes (duplicates)	yes
AK3	Adult kidney	N/A	yes	yes
AK4	Adult kidney	N/A	yes	yes (duplicates)
AK5	Adult kidney	N/A	yes	yes
AK6	Adult kidney	N/A	yes	yes
FK	FKf	DN/A
FK	FKf	DN/A
FK	FKm	DN/A
FK	FKm	DN/A
WT	WT6
WT	WT7
WT	WT3
WT	WT3
WT	WT4
WT	WT8
WT	WT9
WT	WT10
WT	WT11
WT	WT12
WT	WT13
WT	WT5
WT	WT14
WT	WT6
WT	WT15
WT	WT16
WT	WT17
WT	WT18
WT	WT2
WT	WT19
WT Cell line
WT Cell line
WT Cell line
WT Cell line
WT Cell line
